# Supplementary material for: Psychological Adaptations to High-Intensity Interval Training in Overweight and Obese Adults: A Topical Review
Source: Sports (Basel). 2022 Apr 22;10(5):64. doi: 10.3390/sports10050064 (PMC9148041; doi:10.3390/sports10050064)
Supplement: Supplementary file 1 [file sports-10-00064-s001.zip]

Archive with 1 entries (1 files):
- sports-1610497-supplementary.pdf
